# Supplementary material for: Identification of a novel conserved signaling motif in CD200 receptor required for its inhibitory function
Source: PLoS One. 2021 Mar 29;16(3):e0244770. doi: 10.1371/journal.pone.0244770 (PMC8007030; doi:10.1371/journal.pone.0244770)
Supplement: S1 File — (XLSX) [file pone.0244770.s001.xlsx]

## Sheet: phylogeny
Database Identifier	Sequence name used in the fasta files (visible in the phylogenetic tree)
AAH54759.1	CD200_Mus_musculus*	*used to root the tree
gi|109033055|ref|XP_001105494.1|	CD200R1-l_iso1_Macaca_mulatta
gi|10946634|ref|NP_067300.1|	CD200R1_Mus_musculus
gi|114588498|ref|XP_001156654.1|	CD200R1_isoX1_Pan_troglodytes
gi|118405158|ref|NP_001072952.1|	CD200R1-A_Gallus_gallus
gi|13027398|ref|NP_076443.1|	CD200R1_Rattus_norvegicus
gi|150247136|ref|NP_001092844.1|	CD200R1_Bos_taurus
gi|219519975|gb|AAI43394.1|	CD200R_Homo_sapiens
gi|224044068|ref|XP_002189632.1|	CD200R1-A_Taeniopygia_guttata
gi|297670340|ref|XP_002813329.1|	CD200R1_isoX1_Pongo_abelii
gi|326912928|ref|XP_003202796.1|	CD200R1-A_Meleagris_gallopavo
gi|332225393|ref|XP_003261864.1|	CD200R1_Nomascus_leucogenys
gi|343780915|ref|NP_001230475.1|	CD200R1_Sus_scrofa
gi|344282295|ref|XP_003412909.1|	CD200R1-l_Loxodonta_africana
gi|351713056|gb|EHB15975.1|	CD200R1_Heterocephalus_glaber
gi|395850395|ref|XP_003797775.1|	CD200R1_Otolemur_garnettii
gi|397509475|ref|XP_003825146.1|	CD200R1_isoX1_Pan_paniscus
gi|402859025|ref|XP_003893974.1|	CD200R1_isoX1_Papio_anubis
gi|426217459|ref|XP_004002971.1|	CD200R1-l_Ovis_aries
gi|426341581|ref|XP_004036111.1|	CD200R1_iso1_Gorilla_gorilla_gorilla
gi|449283920|gb|EMC90514.1|	CD200R1-A_Columba_livia
gi|466020412|ref|XP_004272106.1|	CD200R1_Orcinus_orca
gi|470624944|ref|XP_004319877.1|	CD200R1_Tursiops_truncatus
gi|478524966|ref|XP_004436676.1|	CD200R1_Ceratotherium_simum_simum
gi|498987041|ref|XP_004551428.1|	CD200R1-A_isoX1_Maylandia_zebra
gi|504131134|ref|XP_004578348.1|	CD200R1-l_Ochotona_princeps
gi|507577717|ref|XP_004672383.1|	CD200R1_Jaculus_jaculus
gi|507653622|ref|XP_004633407.1|	CD200R1_Octodon_degus
gi|507662250|ref|XP_004706540.1|	CD200R1-l_Echinops_telfairi
gi|507928525|ref|XP_004675514.1|	CD200R1-l_Condylura_cristata
gi|514459918|ref|XP_003469319.2|	CD200R1-l_Cavia_porcellus
gi|514794915|ref|XP_005031035.1|	CD200R1-A_Anas_platyrhynchos
gi|524981196|ref|XP_005038628.1|	CD200R1-A_Ficedula_albicollis
gi|528489345|ref|XP_003199235.2|	CD200R1-A_isoX1_Danio_rerio
gi|529429329|ref|XP_005234481.1|	CD200R1-A_Falco_peregrinus
gi|532083994|ref|XP_005327732.1|	CD200R1-l_Ictidomys_tridecemlineatus
gi|542154814|ref|XP_005486250.1|	CD200R1-A_Zonotrichia_albicollis
gi|542241121|ref|XP_003452942.2|	CD200R1-A_Oreochromis_niloticus
gi|543259283|ref|XP_005420688.1|	CD200R1-A_Geospiza_fortis
gi|543360831|ref|XP_005523982.1|	CD200R1-A_Pseudopodoces_humilis
gi|544416635|ref|XP_005548207.1|	CD200R1_isoX1_Macaca_fascicularis
gi|545192588|ref|XP_005602040.1|	CD200R1-l_Equus_caballus
gi|545552837|ref|XP_005639541.1|	CD200R1_isoX1_Canis_lupus_familiaris
gi|548449652|ref|XP_005674981.1|	CD200R1-l_Capra_hircus
gi|548452351|ref|XP_005747249.1|	CD200R1-l_isoX1_Pundamilia_nyererei
gi|554557970|ref|XP_005873398.1|	CD200R1-l_Myotis_brandtii
gi|554869930|ref|XP_005944946.1|	CD200R1-l_isoX1_Haplochromis_burtoni
gi|555983041|ref|XP_005903424.1|	CD200R1-l_Bos_mutus
gi|556741776|ref|XP_005966419.1|	CD200R1_Pantholops_hodgsonii
gi|562853072|ref|XP_006155181.1|	CD200R1_isoX1_Tupaia_chinensis
gi|583986325|ref|XP_006788404.1|	CD200R1-A_Neolamprologus_brichardi
gi|585693912|ref|XP_006895425.1|	CD200R1-l_Elephantulus_edwardii
gi|586467313|ref|XP_006864268.1|	CD200R1-l_Chrysochloris_asiatica
gi|589925967|ref|XP_006975838.1|	CD200R1_Peromyscus_maniculatus_bairdii
gi|591346937|ref|XP_007098673.1|	CD200R1-l_Panthera_tigris_altaica
gi|593766128|ref|XP_007121590.1|	CD200R1_Physeter_catodon
gi|594102008|ref|XP_006074081.1|	CD200R1-l_isoX1_Bubalus_bubalis
gi|594667884|ref|XP_007181990.1|	CD200R1_Balaenoptera_acutorostrata_scammoni
gi|597742055|ref|XP_007233143.1|	CD200R1-A_Astyanax_mexicanus
gi|602692213|ref|XP_007458218.1|	CD200R1_Lipotes_vexillifer
gi|612017595|ref|XP_007493750.1|	CD200R1-l_Monodelphis_domestica
gi|617564026|ref|XP_007516406.1|	CD200R1-l_Erinaceus_europaeus
gi|625256355|ref|XP_007619523.1|	CD200R1-l_Cricetulus_griseus
gi|634866626|ref|XP_007945638.1|	CD200R1-l_Orycteropus_afer_afer
gi|635121848|ref|XP_007983997.1|	CD200R1_isoX1_Chlorocebus_sabaeus
gi|640824443|ref|XP_008069291.1|	CD200R1-l_Tarsius_syrichta
gi|641711486|ref|XP_008144913.1|	CD200R1_Eptesicus_fuscus
gi|655854916|ref|XP_008265165.1|	CD200R1_isoX1_Oryctolagus_cuniculus
gi|657585537|ref|XP_008296969.1|	CD200R1_Stegastes_partitus
gi|658838868|ref|XP_008399505.1|	CD200R1-l_isoX1_Poecilia_reticulata
gi|663288446|ref|XP_008500874.1|	CD200R1_Calypte_anna
gi|664751846|ref|XP_008533368.1|	CD200R1_isoX1_Equus_przewalskii
gi|667324686|ref|XP_008589288.1|	CD200R1-l_Galeopterus_variegatus
gi|669275833|ref|XP_008630122.1|	CD200R1_Corvus_brachyrhynchos
gi|674075780|ref|XP_008845229.1|	CD200R1_Nannospalax_galili
gi|675415240|ref|XP_008920806.1|	CD200R1_Manacus_vitellinus
gi|675731957|ref|XP_008980690.1|	CD200R1_Callithrix_jacchus
gi|677970693|ref|XP_009070872.1|	CD200R1-A_Acanthisitta_chloris

## Sheet: mammals
Database Identifier	Sequence name used in the fasta files (visible in the phylogenetic tree)
gi|109033055|ref|XP_001105494.1|	CD200R1-l_iso1_Macaca_mulatta
gi|10946634|ref|NP_067300.1|	CD200R1_Mus_musculus
gi|114588498|ref|XP_001156654.1|	CD200R1_isoX1_Pan_troglodytes
gi|13027398|ref|NP_076443.1|	CD200R1_Rattus_norvegicus
gi|150247136|ref|NP_001092844.1|	CD200R1_Bos_taurus
gi|219519975|gb|AAI43394.1|	CD200R_Homo_sapiens
gi|297670340|ref|XP_002813329.1|	CD200R1_isoX1_Pongo_abelii
gi|332225393|ref|XP_003261864.1|	CD200R1_Nomascus_leucogenys
gi|343780915|ref|NP_001230475.1|	CD200R1_Sus_scrofa
gi|344282295|ref|XP_003412909.1|	CD200R1-l_Loxodonta_africana
gi|351713056|gb|EHB15975.1|	CD200R1_Heterocephalus_glaber
gi|354471389|ref|XP_003497925.1|	CD200R1-l_Cricetulus_griseus
gi|397509475|ref|XP_003825146.1|	CD200R1_isoX1_Pan_paniscus
gi|402859025|ref|XP_003893974.1|	CD200R1_isoX1_Papio_anubis
gi|426217459|ref|XP_004002971.1|	CD200R1-l_Ovis_aries
gi|426341581|ref|XP_004036111.1|	CD200R1_iso1_Gorilla_gorilla_gorilla
gi|466020412|ref|XP_004272106.1|	CD200R1_Orcinus_orca
gi|470624944|ref|XP_004319877.1|	CD200R1_Tursiops_truncatus
gi|472391170|ref|XP_004417833.1|	CD200R1_Odobenus_rosmarus_divergens
gi|478524966|ref|XP_004436676.1|	CD200R1_Ceratotherium_simum_simum
gi|504131134|ref|XP_004578348.1|	CD200R1-l_Ochotona_princeps
gi|507577717|ref|XP_004672383.1|	CD200R1_Jaculus_jaculus
gi|507653622|ref|XP_004633407.1|	CD200R1_Octodon_degus
gi|507662250|ref|XP_004706540.1|	CD200R1-l_Echinops_telfairi
gi|507928525|ref|XP_004675514.1|	CD200R1-l_Condylura_cristata
gi|514459918|ref|XP_003469319.2|	CD200R1-l_Cavia_porcellus
gi|532083994|ref|XP_005327732.1|	CD200R1-l_Ictidomys_tridecemlineatus
gi|544416635|ref|XP_005548207.1|	CD200R1_isoX1_Macaca_fascicularis
gi|545192588|ref|XP_005602040.1|	CD200R1-l_Equus_caballus
gi|548449652|ref|XP_005674981.1|	CD200R1-l_Capra_hircus
gi|554557970|ref|XP_005873398.1|	CD200R1-l_Myotis_brandtii
gi|555983041|ref|XP_005903424.1|	CD200R1-l_Bos_mutus
gi|556741776|ref|XP_005966419.1|	CD200R1_Pantholops_hodgsonii
gi|560970596|ref|XP_006207654.1|	CD200R1-l_Vicugna_pacos
gi|562853072|ref|XP_006155181.1|	CD200R1_isoX1_Tupaia_chinensis
gi|585180890|ref|XP_006742093.1|	CD200R1_Leptonychotes_weddellii
gi|586467313|ref|XP_006864268.1|	CD200R1-l_Chrysochloris_asiatica
gi|589925967|ref|XP_006975838.1|	CD200R1_Peromyscus_maniculatus_bairdii
gi|591346937|ref|XP_007098673.1|	CD200R1-l_Panthera_tigris_altaica
gi|593766128|ref|XP_007121590.1|	CD200R1_Physeter_catodon
gi|594102008|ref|XP_006074081.1|	CD200R1-l_isoX1_Bubalus_bubalis
gi|594667884|ref|XP_007181990.1|	CD200R1_Balaenoptera_acutorostrata_scammoni
gi|602692213|ref|XP_007458218.1|	CD200R1_Lipotes_vexillifer
gi|612017595|ref|XP_007493750.1|	CD200R1-l_Monodelphis_domestica
gi|617564026|ref|XP_007516406.1|	CD200R1-l_Erinaceus_europaeus
gi|620969562|ref|XP_007659304.1|	CD200R_Ornithorhynchus_anatinus
gi|634866626|ref|XP_007945638.1|	CD200R1-l_Orycteropus_afer_afer
gi|635121848|ref|XP_007983997.1|	CD200R1_isoX1_Chlorocebus_sabaeus
gi|640824443|ref|XP_008069291.1|	CD200R1-l_Tarsius_syrichta
gi|641711486|ref|XP_008144913.1|	CD200R1_Eptesicus_fuscus
gi|655854916|ref|XP_008265165.1|	CD200R1_isoX1_Oryctolagus_cuniculus
gi|664751846|ref|XP_008533368.1|	CD200R1_isoX1_Equus_przewalskii
gi|667324686|ref|XP_008589288.1|	CD200R1-l_Galeopterus_variegatus
gi|671028013|ref|XP_008704807.1|	CD200R1-l_Ursus_maritimus
gi|674075780|ref|XP_008845229.1|	CD200R1_Nannospalax_galili
gi|675731957|ref|XP_008980690.1|	CD200R1_Callithrix_jacchus
gi|74002691|ref|XP_545099.2|	CD200R1_isoX3_Canis_lupus_familiaris

## Sheet: bony fish
Database Identifier	Sequence name used in the fasta files (visible in the phylogenetic tree)
KAE8299213.1	CD200R1_Larimichthys_crocea
KAF1382660.1	CD200R_Perca_fluviatilis
TDH06806.1	CD200R_Perca_flavescens
TNN59290.1	CD200R1-B_Liparis_tanakae
XP_007540702.2	CD200R1-l_isoX1_Poecilia_formosa
XP_008296969.1	CD200R1_Stegastes_partitus
XP_008399505.1	CD200R1-l_isoX1_Poecilia_reticulata
XP_010778017.1	CD200R1-l_isoX1_Notothenia_coriiceps
XP_010778018.1	CD200R1-A_isoX2_Notothenia_coriiceps
XP_014324374.1	CD200R1-l_isoX1_Xiphophorus_maculatus
XP_014858722.1	CD200R1-l_isoX1_Poecilia_mexicana
XP_014907422.1	CD200R1-l_isoX1_Poecilia_latipinna
XP_015253620.1	CD200R1-A_Cyprinodon_variegatus
XP_015821754.1	CD200R1_isoX1_Nothobranchius_furzeri
XP_017265686.1	CD200R1-l_isoX1_Kryptolebias_marmoratus
XP_019116706.1	CD200R1_isoX1_Larimichthys_crocea
XP_020317668.1	CD200R1-A_isoX1_Oncorhynchus_kisutch
XP_020465134.1	CD200R1_isoX1_Monopterus_albus
XP_022055103.1	CD200R1-l_isoX1_Acanthochromis_polyacanthus
XP_022596651.1	CD200R1_Seriola_dumerili
XP_023140484.1	CD200R1-A_Amphiprion_ocellaris
XP_023271620.1	CD200R1_Seriola_lalandi_dorsalis
XP_024245155.1	CD200R1-A_isoX1_Oncorhynchus_tshawytscha
XP_026232695.1	CD200R1-A_isoX1_Anabas_testudineus
XP_026867668.2	CD200R1_isoX1_Electrophorus_electricus
XP_027879778.1	CD200R1_isoX1_Xiphophorus_couchianus
XP_028249368.1	CD200R1_isoX1_Parambassis_ranga
XP_028292909.1	CD200R1-l_isoX1_Gouania_willdenowi
XP_028447822.1	CD200R1-B_isoX1_Perca_flavescens
XP_028447823.1	CD200R1-l_isoX2_Perca_flavescens
XP_028447824.1	CD200R1-A_isoX3_Perca_flavescens
XP_029386236.1	CD200R1_isoX1_Echeneis_naucrates
XP_029513725.1	CD200R1-A_isoX2_Oncorhynchus_nerka
XP_029936780.1	CD200R1_isoX1_Myripristis_murdjan
XP_029967918.1	CD200R1-l_isoX1_Salarias_fasciatus
XP_029980980.1	CD200R1-l_isoX1_Sphaeramia_orbicularis
XP_030283330.1	CD200R1-A_isoX1_Sparus_aurata
XP_031151383.1	CD200R1-A_isoX1_Sander_lucioperca
XP_031590306.1	CD200R1_isoX1_Oreochromis_aureus
XP_031725308.1	CD200R1-l_Anarrhichthys_ocellatus
XP_032385664.1	CD200R1-l_isoX1_Etheostoma_spectabile
XP_032385669.1	CD200R1-A_isoX5_Etheostoma_spectabile
XP_032424614.1	CD200R1-l_isoX1_Xiphophorus_hellerii
XP_033472953.1	CD200R1_isoX1_Epinephelus_lanceolatus
XP_033966035.1	CD200R1_Pseudochaenichthys_georgianus
XP_033984287.1	CD200R1_isoX1_Trematomus_bernacchii
XP_033984288.1	CD200R1-A_isoX2_Trematomus_bernacchii
XP_034056252.1	CD200R1_isoX1_Gymnodraco_acuticeps
XP_034417227.1	CD200R1_isoX1_Cyclopterus_lumpus
XP_034417230.1	CD200R1-B_isoX2_Cyclopterus_lumpus
XP_035507367.1	CD200R1-B_isoX1_Scophthalmus_maximus
XP_035531858.1	CD200R1_isoX1_Morone_saxatilis
XP_035629612.1	CD200R1-A_isoX2_Oncorhynchus_keta

## Sheet: birds
Database Identifier	Sequence name used in the fasta files (visible in the phylogenetic tree)
NP_001072952.1	CD200R1-A_Gallus_gallus
OPJ66656.1	CD200R1-A_Patagioenas_fasciata_monilis
PKK32583.1	CD200R1-A_Columba_livia
XP_002189632.3	CD200R1-A_isoX1_Taeniopygia_guttata
XP_005038628.1	CD200R1-A_Ficedula_albicollis
XP_005234481.2	CD200R1-A_isoX1_Falco_peregrinus
XP_005486250.1	CD200R1-A_Zonotrichia_albicollis
XP_005523982.1	CD200R1_Pseudopodoces_humilis
XP_008500874.1	CD200R1_isoX1_Calypte_anna
XP_008630122.1	CD200R1-A_Corvus_brachyrhynchos
XP_008920806.4	CD200R1-A_isoX1_Manacus_vitellinus
XP_009070872.1	CD200R1-A_Acanthisitta_chloris
XP_009288073.1	CD200R1-A_Aptenodytes_forsteri
XP_009327893.1	CD200R1-A_Pygoscelis_adeliae
XP_009465026.1	CD200R1-A_Nipponia_nippon
XP_009555325.1	CD200R1-A_Cuculus_canorus
XP_009636847.1	CD200R1-A_Egretta_garzetta
XP_009673474.1	CD200R1-A_Struthio_camelus_australis
XP_009906593.1	CD200R1_Picoides_pubescens
XP_009937800.1	CD200R1-A_Opisthocomus_hoazin
XP_009996572.1	CD200R1-A_Chaetura_pelagica
XP_010011720.1	CD200R1-A_Nestor_notabilis
XP_010172685.1	CD200R1-A_Antrostomus_carolinensis
XP_010287324.1	CD200R1-A_Phaethon_lepturus
XP_010394325.2	CD200R1-A_isoX1_Corvus_cornix_cornix
XP_010565712.1	CD200R1-A_Haliaeetus_leucocephalus
XP_010717870.1	CD200R1-A_isoX1_Meleagris_gallopavo
XP_013225487.2	CD200R1-A_isoX1_Columba_livia
XP_013805524.1	CD200R1-A_Apteryx_mantelli_mantelli
XP_014734121.1	CD200R1-A_Sturnus_vulgaris
XP_014802630.1	CD200R1-A_Calidris_pugnax
XP_015501431.1	CD200R1_Parus_major
XP_015730873.1	CD200R1-A_isoX1_Coturnix_japonica
XP_017689482.1	CD200R1-A_Lepidothrix_coronata
XP_021254868.1	CD200R1-A_isoX1_Numida_meleagris
XP_023797568.1	CD200R1-A_Cyanistes_caeruleus
XP_025900211.1	CD200R1-A_Nothoprocta_perdicaria
XP_025968080.1	CD200R1-A_isoX2_Dromaius_novaehollandiae
XP_026708713.1	CD200R1-A_Athene_cunicularia
XP_027305385.1	CD200R1_isoX1_Anas_platyrhynchos
XP_027509450.1	CD200R1-A_isoX1_Corapipo_altera
XP_027536915.1	CD200R1-A_isoX1_Neopelma_chrysocephalum
XP_027583383.1	CD200R1_isoX1_Pipra_filicauda
XP_029876892.1	CD200R1-A_Aquila_chrysaetos_chrysaetos
XP_030333058.1	CD200R1_isoX2_Strigops_habroptila
XP_030803497.1	CD200R1-B_Camarhynchus_parvulus
XP_031468858.1	CD200R1-A_Phasianus_colchicus
XP_031954470.1	CD200R1_Corvus_moneduloides
XP_032060466.1	CD200R1-A_Aythya_fuligula
XP_032536106.1	CD200R1-A_isoX1_Chiroxiphia_lanceolata
XP_032908768.1	CD200R1-A_isoX1_Catharus_ustulatus
XP_035170799.1	CD200R1-A_Oxyura_jamaicensis
