# Supplementary material for: Identification of a novel conserved signaling motif in CD200 receptor required for its inhibitory function
Source: PLoS One. 2021 Mar 29;16(3):e0244770. doi: 10.1371/journal.pone.0244770 (PMC8007030; doi:10.1371/journal.pone.0244770)
Supplement: S2 File — (XLSX) [file pone.0244770.s002.xlsx]

## Sheet: overview
ITIM										V/I/S/L	x	Y	x	x	L/I/V
NPxY									N	P	x	Y
285	286	287	288	289	290	291	292	293	294	295	296	297	298	299	300	301	302	303	304	305	306	307	308	309	310	Database Identifier
bony fish
P	Y	A	S	Y	V	Q	R	V	N	S	I	Y	N	S	S	A	E	L	F	N	A	-				>XP_026867668.2
P	Y	A	S	Y	I	Q	S	A	N	L	I	Y	N	S	S	A	G	L	F	T	-	-				>XP_029513725.1
P	Y	A	S	Y	I	Q	S	A	N	L	I	Y	N	S	S	A	E	L	F	T	-	-				>XP_020317668.1
P	Y	A	S	Y	I	Q	S	A	N	L	I	Y	N	S	S	A	E	L	F	T	-	-				>XP_024245155.1
P	Y	A	S	Y	I	Q	S	A	N	L	I	Y	N	S	S	A	E	L	F	T	-	-				>XP_035629612.1
P	Y	A	S	Y	V	Q	R	V	N	S	I	Y	G	R	Q	-	-	-	-	-	-	-				>XP_028292909.1
P	Y	A	S	Y	T	Q	R	V	N	S	L	Y	N	S	S	A	D	L	F	T	-	-				>XP_029936780.1
P	Y	A	S	Y	V	Q	R	V	N	S	I	Y	N	S	S	A	D	L	F	T	-	-				>XP_029967918.1
P	Y	A	S	Y	V	Q	R	V	N	S	I	Y	N	-	-	-	-	-	-	-	-	-				>XP_017265686.1
P	Y	A	S	Y	V	Q	R	V	N	S	I	Y	N	-	-	-	-	-	-	-	-	-				>XP_015821754.1
P	Y	A	S	Y	V	Q	R	V	N	S	I	Y	N	-	-	-	-	-	-	-	-	-				>XP_015253620.1
P	Y	A	S	Y	V	Q	R	V	N	S	I	Y	N	-	-	-	-	-	-	-	-	-				>XP_027879778.1
P	Y	A	S	Y	V	Q	R	V	N	S	I	Y	N	-	-	-	-	-	-	-	-	-				>XP_032424614.1
P	Y	A	S	Y	V	Q	R	V	N	S	I	Y	N	-	-	-	-	-	-	-	-	-				>XP_014324374.1
P	Y	A	S	Y	V	Q	R	V	N	S	I	Y	N	-	-	-	-	-	-	-	-	-				>XP_008399505.1
P	Y	A	S	Y	V	Q	R	V	N	S	I	Y	N	-	-	-	-	-	-	-	-	-				>XP_014907422.1
P	Y	A	S	Y	V	Q	R	V	N	S	I	Y	N	-	-	-	-	-	-	-	-	-				>XP_014858722.1
P	Y	A	S	Y	V	Q	R	V	N	S	I	Y	N	-	-	-	-	-	-	-	-	-				>XP_007540702.2
P	Y	A	S	Y	V	Q	R	E	N	S	L	Y	N	S	S	A	D	F	F	S	H	K				>XP_026232695.1
P	Y	A	S	Y	V	Q	R	V	N	S	I	Y	N	-	-	-	-	-	-	-	-	-				>XP_031590306.1
P	Y	A	S	Y	V	E	R	V	N	S	I	Y	N	-	-	-	-	-	-	-	-	-				>XP_029386236.1
P	Y	A	S	Y	V	Q	R	V	N	S	I	Y	N	S	S	L	D	M	F	T	-	-				>XP_029980980.1
P	Y	A	S	Y	V	Q	R	V	N	C	I	Y	N	-	-	-	-	-	-	-	-	-				>XP_020465134.1
P	Y	A	S	Y	V	Q	R	V	N	S	I	Y	N	T	S	S	D	M	F	T	-	-				>XP_028249368.1
P	Y	A	S	Y	I	Q	R	V	N	S	I	Y	N	-	-	-	-	-	-	-	-	-				>XP_035507367.1
P	Y	A	S	Y	H	Q	R	V	N	S	I	Y	N	-	-	-	-	-	-	-	-	-				>XP_023271620.1
P	Y	A	S	Y	L	Q	R	V	N	S	I	Y	N	-	-	-	-	-	-	-	-	-				>XP_022596651.1
P	Y	A	S	Y	I	Q	R	V	N	S	I	Y	N	-	-	-	-	-	-	-	-	-				>XP_008296969.1
P	Y	A	S	Y	I	Q	R	V	N	S	I	Y	N	-	-	-	-	-	-	-	-	-				>XP_022055103.1
P	Y	A	S	Y	I	Q	R	V	N	S	I	Y	N	-	-	-	-	-	-	-	-	-				>XP_023140484.1
P	Y	A	S	Y	V	Q	R	V	N	S	I	Y	N	S	S	A	D	L	F	T	-	-				>XP_033984288.1
P	Y	A	S	Y	V	Q	R	V	N	S	I	Y	N	S	S	A	D	L	F	T	-	-				>XP_033984287.1
P	Y	A	S	Y	V	Q	R	V	N	S	I	Y	N	S	S	A	D	L	Y	T	-	-				>XP_010778017.1
P	Y	A	S	Y	V	Q	R	V	N	S	I	Y	N	S	S	A	D	L	Y	T	-	-				>XP_010778018.1
P	Y	A	S	Y	V	Q	R	V	N	S	I	Y	N	-	-	-	-	-	-	-	-	-				>XP_034056252.1
P	Y	A	S	Y	V	Q	R	V	N	S	I	Y	N	-	-	-	-	-	-	-	-	-				>XP_033966035.1
P	Y	A	S	Y	V	Q	R	V	N	S	I	Y	N	S	S	A	D	L	F	T	-	-				>XP_030283330.1
P	Y	A	S	Y	V	Q	R	V	N	S	I	Y	N	S	S	A	D	F	F	T	-	-				>XP_031725308.1
P	Y	A	S	Y	V	Q	R	V	N	S	I	Y	N	S	S	A	D	L	F	T	-	-				>TNN59290.1
P	Y	A	S	Y	V	Q	R	E	N	S	I	Y	N	S	S	A	D	L	T	T	-	-				>XP_034417230.1
P	Y	A	S	Y	V	Q	R	E	N	S	I	Y	N	S	S	A	D	L	T	T	-	-				>XP_034417227.1
P	Y	A	S	Y	V	Q	R	V	N	S	I	Y	N	S	S	A	D	L	F	T	-	-				>XP_033472953.1
P	Y	A	S	Y	V	Q	R	V	N	S	I	Y	C	S	S	A	D	L	F	T	-	-				>XP_032385669.1
P	Y	A	S	Y	V	Q	R	V	N	S	I	Y	C	S	S	A	D	L	F	T	-	-				>XP_032385664.1
P	Y	A	S	Y	V	Q	R	V	N	S	I	Y	C	S	S	A	D	L	F	T	-	-				>XP_031151383.1
P	Y	A	S	Y	V	Q	R	V	N	S	I	Y	C	S	S	A	D	L	F	T	-	-				>KAF1382660.1
P	Y	A	S	Y	V	Q	R	V	N	S	I	Y	C	S	S	A	D	L	F	T	-	-				>XP_028447823.1
P	Y	A	S	Y	V	Q	R	V	N	S	I	Y	C	S	S	A	D	L	F	T	-	-				>XP_028447822.1
P	Y	A	S	Y	V	Q	R	V	N	S	I	Y	C	S	S	A	D	L	F	T	-	-				>TDH06806.1
P	Y	A	S	Y	V	Q	R	V	N	S	I	Y	C	S	S	A	D	L	F	T	-	-				>XP_028447824.1
P	Y	A	S	Y	V	Q	R	V	N	S	I	Y	N	S	S	A	D	L	F	T	-	-				>XP_035531858.1
P	Y	A	S	Y	V	Q	R	V	N	S	I	Y	N	S	S	A	D	L	F	T	-	-				>XP_019116706.1
P	Y	A	S	Y	V	Q	R	V	N	S	I	Y	N	S	S	A	D	L	F	T	-	-				>KAE8299213.1
mammals
P	Y	A	S	Y	T	E	R	S	N	P	L	Y	S	T	R	T	E	V	-	A	I	L	Q	S	S	>gi|620969562|ref|XP_007659304.1|
P	Y	A	S	Y	T	E	K	N	N	P	L	Y	D	T	R	T	E	V	-	K	I	S	K	A	S	>gi|612017595|ref|XP_007493750.1|
P	Y	A	S	Y	T	E	K	N	N	P	L	Y	D	T	A	N	R	I	-	H	S	T	R	L	G	>gi|617564026|ref|XP_007516406.1|
P	Y	A	S	Y	T	V	K	S	N	P	L	Y	D	T	T	N	K	V	K	T	N	A	S	S	S	>gi|586467313|ref|XP_006864268.1|
P	Y	A	S	Y	T	G	K	N	N	P	L	Y	D	T	T	S	R	V	-	K	I	P	-	-	-	>gi|507928525|ref|XP_004675514.1|
P	Y	A	S	Y	T	E	K	N	N	P	L	Y	D	T	V	S	K	V	-	E	A	L	Q	M	L	>gi|674075780|ref|XP_008845229.1|
P	Y	A	S	Y	T	E	K	C	N	P	L	Y	D	T	G	N	E	V	-	K	M	P	Q	L	S	>gi|507577717|ref|XP_004672383.1|
P	Y	A	S	Y	A	E	K	N	N	P	L	Y	D	T	V	T	K	V	-	E	A	C	P	A	L	>gi|354471389|ref|XP_003497925.1|
P	Y	A	S	Y	T	E	K	S	N	P	L	Y	D	T	V	T	K	V	E	E	A	C	S	M	P	>gi|589925967|ref|XP_006975838.1|
P	Y	A	S	Y	T	E	K	S	N	P	L	Y	D	T	V	T	K	V	-	E	A	F	P	V	S	>gi|10946634|ref|NP_067300.1|
P	Y	A	S	Y	T	E	K	S	N	P	L	Y	D	T	V	T	T	T	-	E	A	H	P	A	S	>gi|13027398|ref|NP_076443.1|
P	Y	A	C	Y	T	E	K	N	N	P	L	Y	D	T	V	N	K	I	-	-	-	-	-	-	-	>gi|514459918|ref|XP_003469319.2|
P	Y	A	S	Y	T	E	K	N	N	P	L	Y	D	T	I	S	K	V	N	D	T	I	Q	I	N	>gi|507653622|ref|XP_004633407.1|
P	Y	A	C	Y	T	E	K	N	N	P	L	Y	E	A	T	S	K	V	-	-	-	-	-	-	-	>gi|351713056|gb|EHB15975.1|
P	Y	A	S	Y	T	E	K	S	N	P	L	Y	D	T	V	N	K	V	-	T	T	S	Q	G	S	>gi|344282295|ref|XP_003412909.1|
P	Y	A	C	Y	M	E	K	S	N	P	L	Y	D	T	T	N	K	G	-	K	M	S	H	V	L	>gi|507662250|ref|XP_004706540.1|
P	Y	A	S	Y	T	E	K	N	N	P	L	Y	D	T	V	N	K	V	-	E	I	P	Q	V	S	>gi|532083994|ref|XP_005327732.1|
P	Y	A	S	Y	T	E	K	N	N	P	L	Y	D	T	T	N	N	E	-	K	T	S	R	V	L	>gi|634866626|ref|XP_007945638.1|
P	Y	A	S	Y	T	E	K	N	N	P	L	Y	D	T	V	S	K	G	-	-	-	-	-	-	-	>gi|74002691|ref|XP_545099.2|
P	Y	A	S	Y	T	E	K	N	N	P	L	Y	D	T	V	S	Q	V	-	K	R	S	D	V	L	>gi|591346937|ref|XP_007098673.1|
P	Y	A	S	Y	T	E	K	N	N	P	L	Y	D	T	X	D	Q	V	-	K	R	S	Q	V	L	>gi|671028013|ref|XP_008704807.1|
P	Y	A	S	Y	T	E	K	N	N	P	L	Y	D	X	C	E	Q	V	-	K	R	F	Q	V	L	>gi|472391170|ref|XP_004417833.1|
P	Y	A	S	Y	T	E	K	N	N	P	L	Y	D	T	V	S	K	X	-	K	R	F	Q	V	L	>gi|585180890|ref|XP_006742093.1|
P	Y	A	S	Y	T	E	K	N	N	P	L	Y	D	T	V	-	K	T	-	K	M	P	-	-	-	>gi|504131134|ref|XP_004578348.1|
P	Y	A	S	Y	T	E	R	N	N	P	L	Y	D	T	T	N	K	V	-	K	M	S	Q	G	L	>gi|562853072|ref|XP_006155181.1|
P	Y	A	S	Y	T	E	K	S	N	P	L	Y	D	T	T	N	R	V	-	K	T	S	Q	L	L	>gi|554557970|ref|XP_005873398.1|
P	Y	A	S	Y	T	E	K	S	N	P	L	Y	D	T	T	N	R	V	-	K	T	S	Q	V	L	>gi|641711486|ref|XP_008144913.1|
P	Y	A	S	Y	T	E	K	N	N	P	L	Y	D	T	A	N	K	V	-	K	M	S	R	V	L	>gi|478524966|ref|XP_004436676.1|
P	Y	A	S	Y	T	E	K	N	N	P	L	Y	D	T	T	N	K	-	-	E	R	C	R	M	L	>gi|664751846|ref|XP_008533368.1|
P	Y	A	S	Y	T	E	K	N	N	P	L	Y	D	T	T	N	K	-	-	E	R	C	R	M	L	>gi|545192588|ref|XP_005602040.1|
P	Y	A	S	Y	T	E	K	N	N	P	L	Y	D	T	T	N	R	V	-	K	T	S	Q	V	S	>gi|560970596|ref|XP_006207654.1|
P	Y	A	S	Y	T	E	K	N	N	P	L	Y	D	T	T	N	R	V	-	K	T	S	Q	V	L	>gi|343780915|ref|NP_001230475.1|
P	Y	A	S	Y	T	E	K	N	N	P	L	Y	D	T	T	N	R	V	-	K	M	S	K	V	L	>gi|593766128|ref|XP_007121590.1|
P	Y	A	S	Y	T	E	K	N	N	P	L	Y	D	T	T	N	R	V	-	K	M	S	K	V	L	>gi|594667884|ref|XP_007181990.1|
P	Y	A	S	Y	T	E	K	N	N	P	L	Y	D	T	T	N	R	V	-	K	M	S	K	V	L	>gi|602692213|ref|XP_007458218.1|
P	Y	A	S	Y	T	E	K	N	N	P	L	Y	D	T	T	N	R	V	-	K	M	S	K	V	L	>gi|470624944|ref|XP_004319877.1|
P	Y	A	S	Y	T	E	K	N	N	P	L	Y	D	T	T	N	R	V	-	K	M	S	K	V	L	>gi|466020412|ref|XP_004272106.1|
P	Y	A	S	Y	T	E	K	N	N	P	L	Y	D	I	T	N	R	V	-	K	T	S	Q	V	L	>gi|594102008|ref|XP_006074081.1|
P	Y	A	S	Y	T	E	K	N	N	P	L	Y	D	I	T	N	R	V	-	K	T	S	Q	V	L	>gi|555983041|ref|XP_005903424.1|
P	Y	A	S	Y	T	E	K	N	N	P	L	Y	D	I	T	N	R	V	-	K	T	S	Q	V	L	>gi|150247136|ref|NP_001092844.1|
P	Y	A	S	Y	T	E	K	N	N	P	L	Y	D	I	T	N	R	V	-	K	M	S	Q	V	S	>gi|556741776|ref|XP_005966419.1|
P	Y	A	S	Y	T	E	K	N	N	P	L	Y	D	I	T	N	R	A	-	K	T	S	Q	V	L	>gi|426217459|ref|XP_004002971.1|
P	Y	A	S	Y	T	E	K	N	N	P	L	Y	D	V	T	N	R	A	-	K	T	S	Q	V	S	>gi|548449652|ref|XP_005674981.1|
P	Y	A	S	Y	I	E	K	S	N	P	L	Y	D	T	T	N	K	V	-	K	T	S	Q	A	L	>gi|640824443|ref|XP_008069291.1|
P	Y	A	S	Y	T	E	K	S	N	P	L	Y	D	T	A	N	K	A	-	K	M	S	Q	M	L	>gi|655854916|ref|XP_008265165.1|
P	Y	A	S	Y	T	E	K	N	N	P	L	Y	D	T	T	N	R	V	-	K	M	S	Q	V	L	>gi|667324686|ref|XP_008589288.1|
P	Y	A	S	Y	T	E	K	S	N	P	L	Y	D	T	T	N	K	V	-	K	V	P	Q	A	L	>gi|675731957|ref|XP_008980690.1|
P	Y	A	S	Y	T	E	K	N	N	P	L	Y	D	T	T	N	K	V	-	K	A	S	Q	A	L	>gi|109033055|ref|XP_001105494.1|
P	Y	A	S	Y	T	E	K	N	N	P	L	Y	D	T	T	N	K	V	-	K	A	S	Q	A	L	>gi|544416635|ref|XP_005548207.1|
P	Y	A	S	Y	T	E	K	N	N	P	L	Y	D	T	T	N	K	V	-	K	A	S	Q	A	L	>gi|635121848|ref|XP_007983997.1|
P	Y	A	S	Y	T	E	K	N	N	P	L	Y	D	T	T	N	K	V	-	K	A	S	Q	A	L	>gi|402859025|ref|XP_003893974.1|
P	Y	A	S	Y	T	E	K	N	N	P	L	Y	D	T	T	N	K	V	-	K	A	S	Q	A	L	>gi|297670340|ref|XP_002813329.1|
P	Y	A	S	Y	T	E	K	N	N	P	L	Y	D	T	T	N	K	V	-	K	A	S	Q	A	L	>gi|332225393|ref|XP_003261864.1|
P	Y	A	S	Y	T	E	K	N	N	P	L	Y	D	T	T	N	K	V	-	K	A	S	Q	A	L	>gi|426341581|ref|XP_004036111.1|
P	Y	A	S	Y	T	E	K	N	N	P	L	Y	D	T	T	N	K	V	-	K	A	S	Q	A	L	>gi|219519975|gb|AAI43394.1|
P	Y	A	S	Y	T	E	K	N	N	P	L	Y	D	T	T	N	K	V	-	K	A	S	Q	A	L	>gi|397509475|ref|XP_003825146.1|
P	Y	A	S	Y	T	E	K	N	N	P	L	Y	D	T	T	N	K	V	-	K	S	S	Q	A	L	>gi|114588498|ref|XP_001156654.1|
birds
P	Y	T	T	Y	V	Q	K	E	N	V	I	Y	N	S	V	S	D	L	T	V	G	Q				>XP_032908768.1
P	Y	T	T	Y	V	Q	K	E	N	V	I	Y	N	S	V	S	D	L	T	V	G	Q				>XP_023797568.1
P	Y	T	T	Y	V	Q	K	E	N	V	I	Y	N	S	V	S	D	L	T	V	G	Q				>XP_015501431.1
P	Y	T	T	Y	V	Q	K	E	N	V	I	Y	N	S	V	S	D	L	T	V	G	Q				>XP_005523982.1
P	Y	T	T	Y	V	Q	K	E	N	V	I	Y	N	S	V	S	D	L	T	A	G	Q				>XP_014734121.1
P	Y	T	T	Y	V	Q	K	E	N	V	I	Y	N	S	V	S	D	L	T	V	G	Q				>XP_005038628.1
P	Y	T	T	Y	V	Q	K	E	N	V	I	Y	N	S	V	S	D	L	T	V	G	Q				>XP_010394325.2
P	Y	T	T	Y	V	Q	K	E	N	V	I	Y	N	S	V	S	D	L	T	V	G	Q				>XP_008630122.1
P	Y	T	T	Y	V	Q	K	E	N	V	I	Y	N	S	V	S	D	L	T	V	G	Q				>XP_031954470.1
P	Y	T	T	Y	V	Q	K	E	N	V	I	Y	N	S	V	S	D	L	T	V	G	Q				>XP_005486250.1
P	Y	T	T	Y	V	Q	K	E	N	V	I	Y	N	S	V	S	D	L	T	V	G	Q				>XP_002189632.3
P	Y	T	T	Y	V	Q	K	E	N	V	I	Y	N	S	V	S	D	L	T	V	G	Q				>XP_030811350.1
P	Y	T	T	Y	V	Q	K	E	N	T	I	Y	N	S	V	S	D	L	T	G	G	Q				>XP_027305386.1
P	Y	T	T	Y	V	Q	K	E	N	T	I	Y	N	S	V	S	D	L	T	G	G	Q				>XP_032060466.1
P	Y	T	T	Y	V	Q	K	E	N	T	I	Y	N	S	V	S	D	L	T	V	G	Q				>XP_035170799.1
P	Y	T	T	Y	V	Q	K	E	N	V	I	Y	N	S	V	S	D	L	T	L	R	Q				>XP_015730873.1
P	Y	T	T	Y	V	Q	K	E	N	V	I	Y	N	S	V	S	D	L	T	L	R	Q				>NP_001072952.1
P	Y	T	T	Y	V	Q	K	E	N	V	I	Y	N	S	V	S	D	L	T	M	R	Q				>XP_021254868.1
P	Y	T	T	Y	V	Q	K	E	N	V	I	Y	N	S	V	S	D	L	T	V	R	Q				>XP_031468858.1
P	Y	T	T	Y	V	Q	K	E	N	V	I	Y	N	S	V	S	D	L	T	L	M	Q				>XP_010717870.1
P	Y	T	T	Y	V	H	K	E	N	V	I	Y	N	S	V	S	D	L	T	V	E	Q				>XP_025900211.1
P	Y	T	T	Y	V	Q	K	E	N	V	I	Y	N	S	V	S	D	L	T	V	E	Q				>XP_013805524.1
P	Y	T	T	Y	V	Q	K	E	N	V	I	Y	N	S	V	S	D	L	T	V	E	Q				>XP_009673474.1
P	Y	T	T	Y	V	Q	K	E	N	V	I	Y	N	S	V	S	D	L	T	V	E	Q				>XP_025968080.1
P	Y	T	T	Y	V	Q	K	E	N	V	I	Y	N	S	V	S	D	L	T	M	G	Q				>XP_009070872.1
P	Y	T	T	Y	V	Q	K	E	N	V	I	Y	N	S	V	S	D	L	T	V	G	Q				>XP_027536915.1
P	Y	T	T	Y	V	Q	K	E	N	V	I	Y	N	S	V	S	D	L	T	V	G	Q				>XP_032536106.1
P	Y	T	T	Y	V	Q	K	E	N	V	I	Y	N	S	V	S	D	L	T	V	G	Q				>XP_017689482.1
P	Y	T	T	Y	V	Q	K	E	N	V	I	Y	N	S	V	S	D	L	T	V	G	Q				>XP_027509450.1
P	Y	T	T	Y	V	Q	K	E	N	V	I	Y	N	S	V	S	D	L	T	V	G	Q				>XP_027583383.1
P	Y	T	T	Y	V	Q	K	E	N	V	I	Y	N	S	V	S	D	L	T	V	G	Q				>XP_008920806.4
P	Y	T	T	Y	V	Q	K	E	N	I	I	Y	N	S	V	S	D	L	T	V	G	Q				>XP_009555325.1
P	Y	T	T	Y	V	Q	K	E	N	I	I	Y	N	S	V	S	D	L	T	V	G	Q				>XP_008500874.1
P	Y	T	T	Y	V	Q	K	E	N	V	I	Y	N	S	V	S	D	L	T	V	G	Q				>XP_009996572.1
P	Y	T	T	Y	V	Q	K	E	N	T	V	Y	C	S	V	S	D	L	T	L	G	Q				>XP_009906593.1
P	Y	T	I	Y	V	Q	K	E	N	V	I	Y	N	S	V	S	D	L	T	A	G	Q				>XP_005234481.2
P	Y	T	T	Y	V	Q	K	E	N	V	I	Y	N	S	V	S	D	L	T	T	E	Q				>XP_009465026.1
P	Y	T	T	Y	V	Q	K	E	N	V	I	Y	N	S	V	S	D	L	T	T	G	Q				>XP_009636847.1
P	Y	T	T	Y	V	Q	K	E	N	I	I	Y	N	S	V	S	D	L	T	V	G	Q				>XP_030333058.1
P	Y	T	T	Y	V	Q	K	E	N	V	I	Y	N	S	V	S	D	L	T	V	G	Q				>XP_010011720.1
P	Y	T	T	Y	V	Q	K	E	N	I	I	Y	N	S	V	S	D	L	T	A	G	Q				>XP_026708713.1
P	Y	T	T	Y	V	Q	K	E	N	A	I	Y	N	S	V	S	D	L	T	V	-	-				>XP_014802630.1
P	Y	T	T	Y	V	Q	K	E	N	V	I	Y	N	S	V	S	D	L	T	V	G	Q				>OPJ66656.1
P	Y	T	T	Y	V	Q	K	E	N	V	I	Y	N	S	V	S	D	L	T	V	G	Q				>PKK32583.1
P	Y	T	T	Y	V	Q	K	E	N	V	I	Y	N	S	V	S	D	L	T	V	G	Q				>XP_013225487.2
P	Y	T	T	Y	V	Q	K	E	N	V	I	Y	N	S	V	S	D	L	T	A	G	Q				>XP_010172685.1
P	Y	T	T	Y	V	Q	K	E	N	T	I	Y	N	S	V	S	D	L	T	V	G	Q				>XP_009937800.1
P	Y	T	T	Y	V	Q	K	E	N	V	I	Y	N	S	V	S	D	L	T	V	G	Q				>XP_010287324.1
P	Y	T	T	Y	V	Q	K	E	N	V	I	Y	N	S	V	S	D	L	T	V	G	Q				>XP_029876892.1
P	Y	T	T	Y	V	Q	K	E	N	V	I	Y	N	S	V	S	D	L	T	A	E	Q				>XP_010565712.1
P	Y	T	T	Y	V	Q	K	E	N	I	I	Y	S	S	V	S	D	L	T	V	G	Q				>XP_009288073.1
P	Y	T	T	Y	V	Q	K	E	N	I	I	Y	S	S	V	S	D	L	T	V	G	Q				>XP_009327893.1
