# Supplementary material for: Identification of a novel conserved signaling motif in CD200 receptor required for its inhibitory function
Source: PLoS One. 2021 Mar 29;16(3):e0244770. doi: 10.1371/journal.pone.0244770 (PMC8007030; doi:10.1371/journal.pone.0244770)
Supplement: S1 Data — (XLSX) [file pone.0244770.s006.xlsx]

## Sheet: p-ERK
p-ERK	Isotype																		anti-CD200R
exp	a		b		c		d		e		f		g		h		i		a		b		c		d		e		f		g		h		i
duplo	1	2	1	2	1	2	1	2	1	2	1	2	1	2					1	2	1	2	1	2	1	2	1	2	1	2	1	2	1	2	1	2
WT	14449	14926	16079	17125	12582	13144	9729	10318	11273	11197	13450	12993	3518	3547	2583	2728	1677	1004	8736	8933	9491	9862	9664	9884	7596	7939	5451	5912	5874	5912	2624	2301	2614	1552	1223	1119
Truncated	14926	14217	15527	15455	13512	12353	9177	9773	13419	15241	15384	15746	3597	3420	4761	4142	3406	3221	16420	16382	15967		13265	13357	10202	9906	12582	13956	16192	17862	3227	3070	4389	3626	3286	2766
Y267F	17779	16652	13892	12874	12046	11534	9156	7886	13860	15709	16344	16420	3983	3792	5324	4585	4343	4133	11351	10796	10388	9620	11248	10796	7765	7430	6432	6308	5938	5737	2888	2670	4343	3511	3359	2799
Y286F											13989	15563	4193	4091	5224	4416	4407	4193											11560	11403	3701	3554	3886	3634	3926	3386
Y289F											13481	15206	3701	3739	4893	4556	4500	4133											11666	12184	3441	2963	4211	3777	3769	3693
Y297F											17490	16652	3769	3746			4008	3612											20280	17988	3208	3132			3800	3400
279TTST	18200	16458	14995	15856	12073	12553	10364	9773	16574	16847	17490	17572	3345	3101	4371	4518	3511	3359	18115	17946	14550	16497	12496	12757	8755	8775	15782	17085	19854	20424	2928	2624	4976	3476	3286	2865
P285A	18633	18808	17085	15967	11045	10970	8467	9599	18030	17531	16966	18115	3305	2804	4701	4371	3386	3305	20666	19529	14349	14720	11299	10920	9620	9218	16497	15709	16730	17449	2485	2107	3701	3170	3046	2702
K292A	16926	15277	15746	15065	10248	11299	10271	8392	16344	15135	13732	16042	3214	3113	3918	3518	3511	3305	15419	13174	13956	14995	10294	11325	9385	8697	14283	14250	12640	13327	3022	2076	2871		3189	3299
% inhibition																			(1-"value dulpo OX108"/ "average isotype duplos")*100
WT																			40.5209	39.1796	42.8322	40.5975	24.8698	23.1594	24.2181	20.7961	51.482	47.3787	55.5724	55.285	25.7183	34.862	1.56279	41.5553	8.76539	16.5237
Truncated																			-12.6857	-12.4249	-3.07275		-2.57104	-3.28243	-7.67282	-4.54881	12.1982	2.60991	-4.02827	-14.7575	8.02337	12.4982	1.40402	18.5443	0.829938	16.5233
Y267F																			34.0652	37.2891	22.3791	28.1178	4.59712	8.43087	8.8722	12.8037	56.495	57.3337	63.7529	64.9799	25.7106	31.3183	12.3423	29.1351	20.7409	33.9547
Y286F																													21.765	22.8276	10.647	14.196	19.3776	24.6058	8.69767	21.2558
Y289F																													18.667	15.0556	7.5	20.3495	10.8689	20.055	12.6839	14.4446
Y297F																													-18.798	-5.37168	14.6241	16.6467			0.262467	10.7612
279TTST																			-4.53575	-3.56051	5.67567	-6.94629	-1.48623	-3.60594	13.0456	12.847	5.55639	-2.24111	-13.2508	-16.5022	9.15296	18.5852	-11.9586	21.791	4.3377	16.5939
P285A																			-10.3924	-4.31879	13.1732	10.9282	-2.64819	0.794913	-6.49839	-2.04805	7.21858	11.6504	4.62073	0.52165	18.6446	31.0198	18.4083	30.1146	8.95232	19.2348
K292A																			4.23874	18.1815	9.40898	2.66463	4.45074	-5.11904	-0.573327	6.79955	9.25379	9.46345	15.0937	10.4789	4.47289	34.3765	22.7811		6.42606	3.19836

## Sheet: p-AKT308
p-AKT308	Isotype																		anti-CD200R
exp	a		b		c		d		e		f		g		h		i		a		b		c		d		e		f		g		h		i
duplo	1	2	1	2	1	2	1	2	1	2	1	2	1	2	1	2	1	2	1	2	1	2	1	2	1	2	1	2	1	2	1	2	1	2	1	2
WT					4721	5202	4325	5169	9555	7886	8505	8697	1179	1287	1863	1489	1273						4211	4453	3950	4741	7463	7381	6460	6616	1168	1225	1371	918	1123	646
Truncated					4643	4791	5652	5404	7939	7080	8581	8913	1751	1774	2068	2080	1549	1558					5071	4801	5925	5688	9156	7189	8562	9095	1715	1612	2144	1906	1467	1636
Y267F					4462	3808	5050	5202	7397	6821	8373	8467	1512	1503	2160	2156	2010	1953					4125	3785	4623	3693	7349	5291	6349	6460	1325	1280	1950	2076	1957	1849
Y286F									6821	6432	7957	8117	1481	1451	1842	1798	2013	2033									6335	6253	8045	7562	1368	1376	1987	1874	2048	1924
Y289F									6821	6806	8063	8411	1392	1368	1972	1877	1849	1979									4701	6446	7765	8027	1456	1348	1998	1839	1928	1917
Y297F									11639	10723	10388	10294	1573	1523			2140	2283									10271	10995	9839	9862	1693	1579			2168	2123
279TTST					4308	4237	4893	5713	10895	11990	10110	10064	1667	1670	1839	1725	1828	1884					4016	4219	4556	5136	9136	9470	10412	10019	1791	1722	1881	1603	1961	1764
P285A					4682	4831	5592	5640	9599	10675	9364	9259	1134	1302	2091	1931	2010	1935					4672	4398	5451	5592	8973	11325	9599	9259	1197	1358	2266	2270	1979	1860
K292A					4308	4308	5486	4976	8854	10225	8562	8736	1312	1206			1798	1667					4334	3878	5093	4841	9534	9773	8973	8854	1290	1159			1609	1683
% inhibition																			(1-"value dulpo OX108"/ "average isotype duplos")*100
WT																							15.1265	10.2489	16.7896	0.126396	14.42	15.3604	24.8925	23.0787	5.2717	0.648824	18.1981	45.2267	11.7832	49.2537
Truncated																							-7.50477	-1.78079	-7.18162	-2.89436	-21.9256	4.26793	2.11501	-3.97851	2.69504	8.53901	-3.37512	8.10029	5.56807	-5.31059
Y267F																							0.241838	8.46433	9.81272	27.9555	-3.376	25.5732	24.5962	23.2779	12.1061	15.0912	9.63855	3.79981	1.23644	6.68685
Y286F																											4.399	5.63646	-0.0995396	5.91017	6.68486	6.13915	-9.17582	-2.96703	-1.23579	4.89372
Y289F																											31.0046	5.3937	5.73024	2.54947	-5.50725	2.31884	-3.81917	4.44271	-0.731452	-0.15674
Y297F																											8.13881	1.66354	4.85446	4.63205	-9.36693	-2.00258			1.96699	4.00181
279TTST																							6.00351	1.25219	14.0864	3.14916	20.1573	17.2384	-3.22197	0.674135	-7.34192	-3.20647	-5.55556	10.0449	-5.65733	4.9569
P285A																							1.77652	7.53705	2.93803	0.42735	11.4827	-11.7194	-3.08758	0.563819	1.72414	-11.4943	-12.6803	-12.8792	-0.329531	5.70342
K292A																							-0.603528	9.98143	2.63812	7.45555	0.057655	-2.44772	-3.7461	-2.37022	-2.46227	7.94281			7.12843	2.85714

## Sheet: p-AKT473
p-AKT473	Isotype																		anti-CD200R
exp	a		b		c		d		e		f		g		h		i		a		b		c		d		e		f		g		h		i
duplo	1	2	1	2	1	2	1	2	1	2	1	2	1	2	1	2	1	2	1	2	1	2	1	2	1	2	1	2	1	2	1	2	1	2	1	2
WT	10271	10294	10294	10341	8226	8171	7479	7765	12268	11990	10846	11854	1415	1549	2529	2391	1197	1330	8620	8973	7939	8430	6747	7003	6213	6616	7612	8063	8244	8262	1410	1325	1828	2025	1183	1119
Truncated	11070	11146	9406	9074	7579	8045	8913	8736	9974	10895	12296	12018	2048	2060	2619	2554	1585	1639	11881	11560	9951	9751	7731	7397	8794	8486	11351	10821	12184	11854	2072	1906	2629	2619	1467	1440
Y267F	9906	9974	8448	7430	6972	6281	7629	7253	9996	10364	10870	10995	1874	1712	2894	2728	2091	2128	8153	8208	8189	7284	6294	5664	6762	5787	7365	7496	7397	7003	1432	1358	2702	2568	1892	1849
Y286F									9239	9322	10821	10341	1738	1686	2629	2438	2231	2210									7974	8486	9301	9449	1585	1442	2568	2328	2033	1935
Y289F									9996	9156	11481	11299	1630	1535	2634	2442	2140	2021									9034	8562	10796	10202	1558	1429	2419	2428	1964	1849
Y297F									15419	14857	14217	14054	1594	1832			2373	2305									14995	15241	14550	14618	1794	1630			2301	2173
279TTST	9751	10225	9929	10530	7221	7111	7381	7680	14086	15600	14349	14754	2123	2160	2249	2115	1863	1953	10772	9513	9951	10364	7142	6987	6836	7221	15171	14995	13764	14349	2060	2017	1946	2136	2128	1910
P285A	11377	11990	10271	9707	7189	7253	7904	7974	14151	14416	13235	13114	1492	1705	2744	2670	1939	2040	11827	11773	10202	9751	7142	7301	7463	7629	13989	14416	12757	12934	1330	1489	2810	2655	2240	2103
K292A	10821	10318	10019	9929	7049	6792	7349	6926	12904	13419	11963	12325	1402	1295	1585	2509	1249	1501	9773	9095	10019	10019	7142	6866	6836	6335	14349	12815	12073	12184	1410	1305	2534	2609	986	1532
% inhibition																			(1-"value dulpo OX108"/ "average isotype duplos")*100
WT																			16.1682	12.7352	23.0531	18.2942	17.7045	14.5819	18.486	13.1986	37.2413	33.523	27.3656	27.207	4.8583	10.5938	25.6911	17.6829	6.37119	11.4365
Truncated																			-6.95895	-4.06914	-7.69481	-5.5303	1.03687	5.31234	0.345629	3.83591	-8.78336	-3.70406	-0.222094	2.49239	-0.876339	7.20545	-1.64315	-1.25652	8.99504	10.67
Y267F																			17.9779	17.4245	-3.14901	8.25041	5.01773	14.525	9.12512	22.2282	27.6523	26.3654	32.3394	35.9433	20.1339	24.261	3.87762	8.64461	10.3105	12.3489
Y286F																											14.0779	8.56096	12.0972	10.6984	7.41822	15.771	-1.36175	8.11131	8.44404	12.8575
Y289F																											5.65998	10.589	5.2151	10.4302	1.54818	9.69984	4.68873	4.33412	5.59962	11.1271
Y297F																											0.944643	-0.680407	-2.93233	-3.41339	-4.72855	4.8453			1.62463	7.09705
279TTST																			-7.84942	4.75571	2.72252	-1.31482	0.334915	2.49791	9.2225	4.10995	-2.2098	-1.02405	5.41181	1.39161	3.80574	5.81368	10.8158	2.10816	-11.5304	-0.104822
P285A																			-1.22823	-0.766038	-2.13235	2.38262	1.09403	-1.10788	5.99572	3.90477	2.06182	-0.927644	3.169	1.8255	16.797	6.85017	-3.80495	1.92095	-12.5911	-5.70495
K292A																			7.53583	13.9505	-0.451173	-0.451173	-3.20064	0.787515	4.22417	11.2434	-9.02253	2.63268	0.584651	-0.329381	-4.56062	3.22581	-23.7909	-27.4548	28.2909	-11.4182

## Sheet: p-rpS6
p-rpS6	Isotype														anti-CD200R
exp	a		b		c		d		e		f		g		a		b		c		d		e		f		g
duplo	1	2	1	2	1	2	1	2	1	2	1	2			1	2	1	2	1	2	1	2	1	2	1	2	1	2
WT	4594	4380	8562	7939	10156	9218	19075	17408	6866	7033	6460	9115	571	2103	3568	3708	6363	6460	7834	7158	10723	9534	2076	1972	2257	2911	833	192
Truncated	5071	4604	6762	7269	6186	6186	11560	13357	9685	11325	10530	9343	3083	4016	5556	5071	6836	6173	5750	5837	11613	10821	11881	11020	10895	12129	3800	3539
Y267F	5039	5029	5874	5235	6674	5900	13606	11222	10970	10747	8117	7529	570	2998	4049	3831	5071	4453	8697	7817	11963	9906	4594	4263	3518		2219	1902
Y286F									8153	10019	11120	9177	2788	2198									8430	9095	8281	13204	2509	2681
Y289F									8600	7095	8226	10723	2871	1761									7496	6253	9385	11222	2391	1983
Y297F									7317	9470	10772	9513	1870	1881									8581	7479	13327	12611	2270	2048
279TTST	4490	4167	7049	7479	11746	11429	13956	8933	9555	9364	11881	13144	3547	3070	3886	4074	6418	7381	8027		8135	7765	8933	10459	13327	13388	2364	2614
P285A	6160	6474	5604	5556	5887	5713	8171	7904	8775	6747	11507	10506	2777	2428	5180	5799	5964	5370	5533	5474	7697	6926	9996	7834	10920	9555	2173	897
K292A	4281	3999	5787	6002	5580	5359	8135	8262	10602	10133	9054	7748	1979	1515	4066	3991	5103	7414	4416	4924	7414	7064	8524	6588	6645	7446	1307	1046
% inhibition															(1-"value dulpo OX108"/ "average isotype duplos")*100
WT															20.4814	17.3613	22.8774	21.7017	19.1287	26.1072	41.2165	47.7346	70.1273	71.6239	71.0177	62.6196	37.6963	85.6395
Truncated															-14.8527	-4.82687	2.55862	12.0091	7.04817	5.64177	6.78653	13.1436	-13.0985	-4.90243	-9.64625	-22.0651	-7.05733	0.295816
Y267F															19.5669	23.8975	8.70465	19.8308	-38.3331	-24.3359	3.633	20.203	57.6921	60.7404	55.03		-24.3834	-6.61435
Y286F																							7.2199	-0.0990535	18.4017	-30.1079	-0.641797	-7.54112
Y289F																							4.47913	20.3186	0.944641	-18.4442	-3.23834	14.3782
Y297F																							-2.23387	10.8953	-31.3976	-24.3382	-21.0344	-9.19755
279TTST															10.2229	5.87963	11.6465	-1.61068	30.7271		28.9178	32.1508	5.56583	-10.5661	-6.50949	-6.997	28.5477	20.9914
P285A															17.9991	8.20009	-6.88172	3.76344	4.60345	5.62069	4.23639	13.8289	-28.7978	-0.9406	0.785899	13.1877	16.5034	65.5331
K292A															1.78744	3.59903	13.4278	-25.7783	19.2614	9.97349	9.56882	13.8379	17.7815	36.4553	20.9023	11.3677	25.186	40.1259

## Sheet: IL-8
IL-8	LPS-isotype																						LPS-anti-CD200R
exp	a		b		c		d		e		f		g		h		i		j		k		a		b		c		d		e		f		g		h		i		j		k
duplo	1	2	1	2	1	2	1	2	1	2	1	2	1	2	1	2	1	2	1	2	1	2	1	2	1	2	1	2	1	2	1	2	1	2	1	2	1	2	1	2	1	2	1	2
WT	12124	11560.9	4242.94	4325.94	12661	13006.3	4892.35	5099.27	3895.01	3736.28	9777.94	10561.2	2464.83	2512.13	13372.8	14325.2	7457.28	7978.22	9028.12	7251.66	14342.7	12159.9	4644.87	4971.76	1332.85	1488.59	3987.26	3956.49	1567.76	1379.98	1332.46	992.786	2539.03	2476.43	787.724	990.981	10406.1		3379.77	4079.37	2806.12	2442	5436.92	6767.98
Truncated	9468.53	10222.5	4076.41	3628.66	17217.7	18652.3	6200.81	6485.58	6655.26	5827.53	4117.23	4231.55	2731.1	4098.44	10823	13108.3	6567.14	6898.87	5773.63	4349.75	4615.57	5034.85	9468.53	11426	3572.29	3684.94	17297.3	18306.5	7524.85	7774.72	5648	5437.5	4059.87	4599.61	2950.39	3526.57	12444.3	11939	9002.55	7077.78	4329.48	4821.74	5219.99	5841.97
Y267F	10827.9	9749.27	6088.16	7744.92	17536.1	18226.7	7885.45	7134.03	4951.77	3989.79	5731.71	4145.86	2429.36	3264.98	12485.4	13137.7	4452.32	4063.44	4418.81	4063.93	9029.52	8909.15	7683.37	5957.19	2539.25	3769.18	6257.92	7218.01	2346.71	2209.63	1731.29	1442.77	185.304	333.771	1475.71	1259.22	9085.5	9701.71	1752.94	1811.68	1560.89	1358.04	3422.92	3654.34
Y286F							5654.24	5275.53	2288.97	2117.06	952.509	837.579	3122.45	4492.44	14948.5	14883.8			3474.06	2739.29	10407.6	10286							2482.18	2582.8			50	50	2885.16	2796.27	11592.4	12814.5			2489.33	2761.54	7153.12	8757.53
Y289F							8463.86	8901.56	7381.8	8833.47	6644.97	7331.44	6921.91	6645.09	15501.4	16342.6	4486.92	4430.83	4024.01	3652.94	8920.05	7812.62							4322.93	5363.3	3989.79	4890.59	3300.32	5018.41	5989.98	6074.06	11563.1	12920.3	3265.84	3084.07	2783.82	2344.16	5236.56	6931.01
Y297F							9959.63	10498.2	7612.08	7439.47	9116.15	7488.61	6332.41	6422.58			14873.8	8902.34	5557.39	7480.18	15692.4	17141							8628.28	8928.84	6713.79	7179.46	9651.05	8216.71	5923.94	7735.42			9209.01	9935.73	5834.56	6208.23	16693.3	18766.8
279TTST	11236.4	12866	7354.2	10024	16714	18492.7	5040.29	4951.62	6772.25	6302.46	3800	4145.86	3247.24	1930.16	6675.29	7173.49	3918.47	3041.11	2850.83	2821.01	7525.24	7034.52	12443.2	14528.4	6987.52	10427.5	15310.8	17987.5	4713.83	4922	4737.12	5073.83	5404.31	4402.06	3811.43	3566.88	6388.15	5855.04	3400.73	3184.37	2344.16	2427.46	6281.47	8060.4
P285A	9888.97	10636.1	3713.04	4518.96	16131.3	18998.6	6000.33	5421.68	4209.71	4613.82	3800	2286.77	3830.79	3534.8	6898	7513.53	3164.18	2814.52	1941.63	2398.43	9007.55	10377.1	11209.3	11910.2	2714.15	4215.23	12262.2	15813.6	3646.38	3677.6	3286.4	3544.49	3800	3359.77	4533.09	4252.3	7067.98	5937.04	3276.11	4499.96	2043.85	2772.67	8147.47	8214.44
K292A	10360.8	13050.1	3741.12	5120.1	13801.7	16475.6	6965.68	7218.01	2560.23	2627.38	4627.72	5156.75	3515.57	2348.28	3742.21	5650.04	4091.35	4266.39	2300.88	2286.48	4195.71	3759.78	11019	12337	3992.87	5282.71	10713.1	13430.7	4109.88	4473.97	3058.14	3123.6	3030.37	3389.42	1960.67	4947.12	3432.35	3701.28	3224.97	4539.3	2143.26	2362.23	3553.22	2739.69
% inhibition																							(1-"value dulpo OX108"/ "average isotype duplos")*100
WT																							60.7778	58.0176	68.891	65.256	68.9313	69.171	68.6184	72.3772	65.0789	73.9811	75.033	75.6487	68.3452	60.1773	24.86		56.2079	47.143	65.5263	69.9996	58.9708	48.926
Truncated																							3.82906	-16.0524	7.27428	4.35028	3.55581	-2.07095	-18.6286	-22.5678	9.50736	12.8801	2.74332	-10.1865	13.5994	-3.27377	-3.99975	0.222984	-33.7078	-5.12074	14.4657	4.74033	-8.18168	-21.0718
Y267F																							25.3214	42.099	63.2872	45.5048	65.0032	59.6339	68.7511	70.5765	61.2756	67.7289	96.248	93.2418	48.1693	55.7731	29.0837	24.2739	58.8306	57.4512	63.1985	67.9812	61.8375	59.2574
Y286F																													54.5795	52.7382			94.4137		24.2231	26.558	22.2828	14.0898			19.8716	11.1095	30.8664	15.36
Y289F																													50.2122	38.2301	50.7897	39.6793	52.7729	28.1874	11.6978	10.4584	27.3767	18.8525	26.7563	30.833	27.476	38.93	37.4091	17.1559
Y297F																													15.6483	12.7099	10.7894	4.60171	-16.2444	1.0318	7.11191	-21.2924			22.5359	16.4228	10.4962	4.76399	-1.68438	-14.3152
279TTST																							-3.25257	-20.5549	19.5827	-20.007	13.0237	-2.1822	5.64717	1.4803	27.5377	22.3871	-36.0285	-10.8014	-47.2335	-37.7866	7.7442	15.4433	2.27198	8.4895	17.3406	14.4031	13.7146	-10.7216
P285A																							-9.2254	-16.055	34.0586	-2.41082	30.1892	9.97051	36.1517	35.605	25.5082	19.6582	-24.8609	-10.3959	-23.0883	-15.4637	1.91212	17.607	-9.59257	-50.5331	5.81469	-27.7711	15.9389	15.2479
K292A																							5.86438	-5.39579	9.87994	-19.2321	29.2338	11.2823	42.0478	36.9139	-17.9017	-20.4255	38.0576	30.7183	33.1271	-68.7326	26.9111	21.1844	22.8268	-8.62508	6.55783	-2.98868	10.6725	31.1245
